# Supplementary material for: Association between Lifestyle Behaviours and Mental Health of Adolescents: Evidence from the Canadian HBSC Surveys, 2002–2014
Source: Int J Environ Res Public Health. 2022 Jun 4;19(11):6899. doi: 10.3390/ijerph19116899 (PMC9180765; doi:10.3390/ijerph19116899)
Supplement: Supplementary file 1 [file ijerph-19-06899-s001.zip]

Archive with 1 entries (1 files):
- ijerph-1712681-supplementary.pdf
